# Supplementary material for: Data for the potential gold mineralization mapping with the applications of Electrical Resistivity Imaging and Induced Polarization geophysical surveys
Source: Data Brief. 2018 Dec 31;22:830–5. doi: 10.1016/j.dib.2018.12.086 (PMC6362863; doi:10.1016/j.dib.2018.12.086)
Supplement: Supplementary file 4 — Supplementary material [file mmc4.xlsx]

## Sheet: Sheet1
APPENDIX II – Coordinate of Survey Lines
Survey Line	Distance (m)	Easting (m)	Northing (m)	Elevation (m)
CH 1	0	460484	553243	245
	10	460497	553246	245
	20	460505	553243	246
	30	460516	553243	246
	40	460526	553244	248
	50	460536	553247	249
	60	460544	553245	251
	70	460553	553250	253
	80	460562	553244	253
	90	460572	553245	255
	100	460581	553251	258
	110	460589	553253	259
	120	460597	553247	263
	130	460606	553250	266
	140	460617	553253	271
	150	460625	553251	275
	160	460635	553253	278
	170	460646	553253	281
	180	460655	553248	284
	190	460664	553254	289
	200	460683	553252	293
	210	460693	553256	299
	220	460703	553257	303
	230	460715	553263	304
	240	460724	553256	306
	250	460736	553256	310
	260	460749	553259	312
	270	460764	553255	317
	280	460774	553256	318
	290	460787	553261	320
	300	460798	553261	321
	310	460807	553262	321
	320	460817	553264	322
	330	460828	553262	322
	340	460837	553263	321
	350	460848	553269	321
	360	460859	553267	321
	370	460865	553272	321
	380	460872	553270	320
	390	460877	553267	321
	400	460884	553268	319
Survey Line	Distance (m)	Easting (m)	Northing (m)	Elevation (m)
CH 2	0	460488	553142	224
	10	460494	553148	222
	20	460501	553148	219
	30	460510	553143	216
	40	460520	553147	212
	50	460530	553149	208
	60	460540	553145	204
	70	460550	553146	200
	80	460561	553152	197
	90	460570	553156	192
	100	460581	553155	187
	110	460591	553154	182
	120	460600	553156	178
	130	460608	553151	174
	140	460618	553155	170
	150	460627	553155	165
	160	460637	553155	161
	170	460647	553152	157
	180	460659	553156	154
	190	460667	553161	151
	200	460685	553157	145
	210	460695	553162	142
	220	460705	553163	138
	230	460716	553162	135
	240	460728	553160	135
	250	460739	553164	133
	260	460747	553166	131
	270	460758	553163	130
	280	460767	553162	128
	290	460776	553165	126
	300	460786	553167	124
	310	460798	553164	123
	320	460810	553165	122
	330	460822	553165	122
	340	460833	553164	122
	350	460843	553163	122
	360	460853	553167	121
	370	460865	553171	122
	380	460874	553166	121
	390	460883	553170	122
	400	460887	553172	123
Survey Line	Distance (m)	Easting (m)	Northing (m)	Elevation (m)
CH 3	0	460482	553047	242
	10	460489	553044	235
	20	460497	553046	233
	30	460506	553047	229
	40	460514	553049	224
	50	460524	553052	218
	60	460534	553053	213
	70	460545	553051	208
	80	460558	553052	201
	90	460567	553051	197
	100	460576	553054	194
	110	460586	553053	189
	120	460595	553053	184
	130	460605	553056	181
	140	460616	553055	176
	150	460625	553055	173
	160	460634	553060	169
	170	460642	553061	166
	180	460652	553062	163
	190	460663	553062	159
	200	460674	553063	156
	210	460686	553061	153
	220	460696	553060	150
	230	460707	553057	147
	240	460718	553060	144
	250	460728	553061	142
	260	460739	553062	141
	270	460748	553061	139
	280	460759	553065	137
	290	460770	553065	135
	300	460781	553065	133
	310	460791	553065	132
	320	460805	553067	131
	330	460814	553062	130
	340	460824	553063	129
	350	460835	553062	128
	360	460845	553062	127
	370	460855	553060	126
	380	460866	553063	125
	390	460878	553067	126
	400	460884	553066	125
Survey Line	Distance (m)	Easting (m)	Northing (m)	Elevation (m)
CH 4	0	460472	552945	251
	10	460483	552947	247
	20	460491	552946	244
	30	460502	552947	240
	40	460510	552946	236
	50	460520	552949	232
	60	460530	552948	228
	70	460540	552946	225
	80	460552	552947	221
	90	460561	552951	217
	100	460571	552947	215
	110	460587	552946	209
	120	460594	552943	207
	130	460604	552948	203
	140	460614	552950	197
	150	460624	552949	194
	160	460636	552954	189
	170	460650	552950	185
	180	460657	552955	183
	190	460667	552960	179
	200	460693	552957	175
	210	460674	552953	172
	220	460704	552957	168
	230	460712	552954	166
	240	460725	552957	163
	250	460735	552957	161
	260	460747	552961	158
	270	460757	552957	155
	280	460769	552960	153
	290	460778	552958	150
	300	460787	552958	147
	310	460797	552958	145
	320	460806	552954	144
	330	460818	552954	142
	340	460828	552963	139
	350	460838	552964	137
	360	460856	552965	134
	370	460847	552966	133
	380	460864	552957	131
	390	460876	552954	130
	400	460883	552951	129
Survey Line	Distance (m)	Easting (m)	Northing (m)	Elevation (m)
CH 5	0	460487	552858	266
	10	460494	552859	264
	20	460501	552859	262
	30	460507	552859	260
	40	460518	552857	256
	50	460528	552855	253
	60	460539	552856	248
	70	460549	552856	244
	80	460557	552856	241
	90	460566	552859	237
	100	460575	552863	233
	110	460588	552862	229
	120	460599	552861	227
	130	460610	552861	222
	140	460620	552861	217
	150	460630	552857	215
	160	460641	552860	210
	170	460651	552861	207
	180	460661	552861	203
	190	460671	552863	199
	200	460681	552857	196
	210	460690	552860	193
	220	460701	552855	188
	230	460713	552856	183
	240	460724	552856	180
	250	460735	552858	177
	260	460746	552859	173
	270	460757	552857	169
	280	460767	552858	165
	290	460775	552855	163
	300	460787	552858	159
	310	460798	552857	154
	320	460811	552860	151
	330	460822	552858	147
	340	460833	552859	145
	350	460843	552857	142
	360	460854	552858	139
	370	460865	552858	136
	380	460874	552857	135
	390	460884	552858	134
	400	460894	552861	132
Survey Line	Distance (m)	Easting (m)	Northing (m)	Elevation (m)
CH 6	0	460499	552760	293
	10	460505	552762	290
	20	460516	552761	286
	30	460527	552762	283
	40	460536	552761	280
	50	460546	552763	276
	60	460556	552760	274
	70	460567	552756	270
	80	460574	552755	266
	90	460585	552755	261
	100	460594	552759	255
	110	460605	552759	249
	120	460614	552760	244
	130	460623	552759	239
	140	460636	552765	230
	150	460645	552761	228
	160	460654	552764	222
	170	460666	552754	219
	180	460676	552754	214
	190	460686	552754	209
	200	460696	552752	204
	210	460708	552749	199
	220	460717	552751	194
	230	460727	552752	190
	240	460737	552752	186
	250	460748	552754	183
	260	460757	552754	179
	270	460768	552754	175
	280	460778	552755	172
	290	460786	552754	169
	300	460796	552750	166
	310	460806	552750	163
	320	460816	552749	161
	330	460826	552752	158
	340	460836	552750	154
	350	460844	552750	153
	360	460855	552746	150
	370	460866	552746	148
	380	460877	552745	147
	390	460889	552745	146
	400	460898	552748	145
Survey Line	Distance (m)	Easting (m)	Northing (m)	Elevation (m)
CH 7	0	460495	552666	309
	10	460505	552663	307
	20	460514	552660	305
	30	460526	552660	301
	40	460535	552665	298
	50	460543	552659	296
	60	460553	552651	293
	70	460563	552650	290
	80	460574	552650	284
	90	460585	552651	277
	100	460594	552651	272
	110	460609	552652	264
	120	460618	552655	260
	130	460626	552654	256
	140	460635	552656	252
	150	460645	552656	245
	160	460658	552654	241
	170	460666	552654	235
	180	460679	552652	229
	190	460690	552655	222
	200	460698	552648	219
	210	460709	552650	213
	220	460720	552655	209
	230	460731	552652	206
	240	460740	552648	203
	250	460748	552651	199
	260	460759	552648	197
	270	460768	552651	195
	280	460778	552650	190
	290	460789	552651	187
	300	460799	552650	186
	310	460807	552650	186
	320	460817	552651	184
	330	460826	552650	183
	340	460836	552650	182
	350	460845	552648	182
	360	460855	552646	182
	370	460866	552643	182
	380	460875	552643	180
	390	460884	552643	180
	400	460893	552642	180
Survey Line	Distance (m)	Easting (m)	Northing (m)	Elevation (m)
CH 8	0	460498	552552	320
	10	460507	552553	317
	20	460517	552551	313
	30	460525	552553	310
	40	460535	552556	306
	50	460545	552558	302
	60	460553	552558	229
	70	460563	552561	295
	80	460572	552561	290
	90	460585	552560	285
	100	460593	552557	281
	110	460604	552559	275
	120	460614	552559	273
	130	460624	552561	269
	140	460633	552547	267
	150	460647	552550	261
	160	460657	552550	255
	170	460668	552552	255
	180	460678	552553	244
	190	460688	552556	240
	200	460698	552556	235
	210	460707	552555	231
	220	460717	552554	227
	230	460730	552562	223
	240	460739	552557	221
	250	460747	552559	218
	260	460757	552560	216
	270	460768	552559	214
	280	460778	552561	210
	290	460786	552560	208
	300	460798	552558	208
	310	460806	552552	208
	320	460816	552555	208
	330	460827	552554	208
	340	460835	552554	208
	350	460845	552552	210
	360	460855	552552	209
	370	460864	552554	209
	380	460875	552555	209
	390	460885	552556	209
	400	460895	552557	207
Survey Line	Distance (m)	Easting (m)	Northing (m)	Elevation (m)
CH 9	0	460485	552458	314
	10	460491	552458	310
	20	460499	552458	308
	30	460507	552458	306
	40	460518	552458	303
	50	460526	552457	299
	60	460537	552456	297
	70	460546	552456	294
	80	460557	552455	290
	90	460567	552455	288
	100	460579	552453	287
	110	460589	552455	284
	120	460597	552456	282
	130	460606	552455	279
	140	460615	552456	276
	150	460624	552455	273
	160	460634	552455	271
	170	460643	552455	268
	180	460653	552453	263
	190	460661	552452	253
	200	460673	552454	257
	210	460682	552453	253
	220	460694	552452	247
	230	460705	552452	243
	240	460714	552452	240
	250	460727	552452	235
	260	460735	552452	233
	270	460748	552451	231
	280	460761	552451	229
	290	460774	552451	228
	300	460787	552451	227
	310	460801	552451	224
	320	460810	552452	225
	330	460820	552451	226
	340	460827	552452	226
	350	460837	552452	226
	360	460847	552451	227
	370	460858	552450	227
	380	460867	552450	229
	390	460876	552449	229
	400	460886	552450	229
Survey Line	Distance (m)	Easting (m)	Northing (m)	Elevation (m)
CH 10	0	460503	552354	272
	10	460514	552351	272
	20	460523	552355	273
	30	460533	552353	268
	40	460541	552351	266
	50	460551	552355	266
	60	460560	552354	264
	70	460570	552354	264
	80	460577	552355	266
	90	460586	552354	257
	100	460594	552355	252
	110	460604	552357	255
	120	460615	552352	253
	130	460620	552357	253
	140	460626	552355	252
	150	460632	552354	249
	160	460637	552356	249
	170	460646	552353	246
	180	460658	552358	245
	190	460667	552356	243
	200	460676	552350	241
	210	460688	552354	241
	220	460699	552355	241
	230	460712	552356	241
	240	460721	552353	241
	250	460730	552352	240
	260	460738	552355	239
	270	460748	552352	238
	280	460755	552359	237
	290	460762	552356	238
	300	460770	552354	237
	310	460775	552354	235
	320	460782	552355	237
	330	460791	552355	238
	340	460802	552355	239
	350	460814	552351	241
	360	460828	552355	239
	370	460844	552355	242
	380	460859	552349	243
	390	460876	552355	244
	400	460889	552356	246
Survey Line	Distance (m)	Easting (m)	Northing (m)	Elevation (m)
CH 11	0	460488	552255	240
	10	460499	552257	240
	20	460511	552256	239
	30	460520	552258	240
	40	460531	552258	241
	50	460539	552262	241
	60	460552	552261	242
	70	460562	552258	242
	80	460569	552257	242
	90	460575	552255	242
	100	460582	552246	242
	110	460590	552254	242
	120	460603	552250	243
	130	460608	552253	243
	140	460619	552249	243
	150	460629	552251	244
	160	460639	552253	245
	170	460651	552252	245
	180	460655	552251	246
	190	460665	552251	247
	200	460676	552250	248
	210	460687	552250	251
	220	460694	552247	251
	230	460705	552251	252
	240	460717	552253	254
	250	460726	552251	254
	260	460732	552254	254
	270	460740	552244	256
	280	460748	552250	255
	290	460758	552249	257
	300	460768	552248	261
	310	460774	552248	260
	320	460783	552249	261
	330	460792	552244	266
	340	460798	552252	263
	350	460810	552252	264
	360	460822	552247	266
	370	460840	552244	270
	380	460852	552253	267
	390	460867	552245	272
	400	460874	552246	273
Survey Line	Distance (m)	Easting (m)	Northing (m)	Elevation (m)
CH 12	0	460484	552150	237
	10	460492	552158	238
	20	460499	552154	238
	30	460506	552158	240
	40	460519	552156	242
	50	460523	552150	243
	60	460532	552156	245
	70	460543	552151	247
	80	460554	552152	249
	90	460562	552150	250
	100	460577	552151	250
	110	460584	552156	250
	120	460594	552157	250
	130	460606	552155	252
	140	460618	552155	252
	150	460631	552158	251
	160	460640	552151	255
	170	460650	552155	255
	180	460659	552156	257
	190	460672	552157	259
	200	460682	552158	261
	210	460691	552153	263
	220	460701	552158	264
	230	460712	552157	266
	240	460725	552157	268
	250	460738	552153	266
	260	460747	552159	271
	270	460751	552158	274
	280	460763	552156	274
	290	460773	552160	279
	300	460783	552154	284
	310	460796	552157	284
	320	460809	552159	285
	330	460820	552159	288
	340	460827	552153	292
	350	460832	552159	292
	360	460841	552158	293
	370	460849	552161	293
	380	460853	552154	298
	390	460865	552155	300
	400	460876	552160	299
Survey Line	Distance (m)	Easting (m)	Northing (m)	Elevation (m)
CH 13	0	460481	552048	240
	10	460492	552054	241
	20	460500	552050	241
	30	460512	552058	242
	40	460520	552048	244
	50	460529	552055	244
	60	460545	552056	247
	70	460553	552054	248
	80	460564	552058	250
	90	460573	552056	251
	100	460581	552057	252
	110	460589	552051	25
	120	460597	552056	255
	130	460604	552052	258
	140	460613	552059	259
	150	460620	552058	261
	160	460628	552060	262
	170	460643	552056	264
	180	460655	552052	266
	190	460665	552052	269
	200	460685	552051	273
	210	460698	552056	277
	220	460708	552056	281
	230	460721	552057	283
	240	460731	552058	285
	250	460747	552059	289
	260	460754	552048	295
	270	460765	552055	300
	280	460772	552056	300
	290	460782	552054	303
	300	460789	552053	305
	310	460799	552056	307
	320	460806	552050	307
	330	460814	552055	310
	340	460823	552057	310
	350	460829	552052	310
	360	460837	552057	313
	370	460843	552056	313
	380	460850	552056	314
	390	460861	552057	315
	400	460870	552057	314
Survey Line	Distance (m)	Easting (m)	Northing (m)	Elevation (m)
CH 14	0	460476	551942	245
	10	460485	551941	245
	20	460492	551942	246
	30	460499	551943	246
	40	460510	551947	248
	50	460521	551947	249
	60	460531	551943	251
	70	460545	551944	253
	80	460555	551940	253
	90	460570	551941	255
	100	460579	551943	258
	110	460585	551950	259
	120	460595	551950	263
	130	460607	551951	266
	140	460621	551950	271
	150	460636	551949	275
	160	460643	551955	278
	170	460656	551952	281
	180	460667	551955	284
	190	460680	551950	289
	200	460691	551961	293
	210	460707	551952	299
	220	460717	551954	303
	230	460724	551956	304
	240	460733	551957	306
	250	460742	551953	310
	260	460752	551954	312
	270	460760	551955	317
	280	460770	551945	318
	290	460776	551956	320
	300	460784	551956	321
	310	460790	551955	321
	320	460797	551952	322
	330	460807	551953	322
	340	460818	551957	321
	350	460825	551954	321
	360	460837	551955	321
	370	460847	551954	321
	380	460854	551958	320
	390	460862	551956	321
	400	460872	551957	319
Survey Line	Distance (m)	Easting (m)	Northing (m)	Elevation (m)
CH 15	0	460079	552541	225
	10	460089	552542	231
	20	460099	552542	234
	30	460109	552542	239
	40	460119	552543	244
	50	460129	552543	250
	60	460139	552543	255
	70	460149	552544	261
	80	460159	552544	267
	90	460169	552545	272
	100	460179	552545	276
	110	460189	552545	282
	120	460199	552546	287
	130	460209	552546	292
	140	460219	552547	297
	150	460229	552547	301
	160	460239	552547	307
	170	460250	552548	312
	180	460259	552549	315
	190	460269	552550	319
	200	460279	552552	322
	210	460289	552553	324
	220	460299	552552	328
	230	460310	552549	331
	240	460320	552547	334
	250	460329	552544	337
	260	460339	552548	338
	270	460349	552547	339
	280	460359	552547	339
	290	460370	552547	340
	300	460379	552547	340
	310	460389	552546	341
	320	460400	552546	341
	330	460409	552546	340
	340	460419	552547	338
	350	460430	552548	336
	360	460439	552548	334
	370	460449	552549	333
	380	460459	552550	330
	390	460469	552552	328
	400	460479	552553	326
Survey Line	Distance (m)	Easting (m)	Northing (m)	Elevation (m)
CH 16	0	460080	552433	229
	10	460090	552435	232
	20	460099	552436	236
	30	460110	552436	240
	40	460119	552437	246
	50	460130	552437	250
	60	460139	552438	256
	70	460149	552437	261
	80	460160	552438	267
	90	460169	552438	271
	100	460179	552439	276
	110	460190	552439	281
	120	460199	552440	286
	130	460209	552440	291
	140	460219	552441	295
	150	460229	552442	300
	160	460239	552442	305
	170	460249	552443	309
	180	460259	552445	313
	190	460269	552447	315
	200	460279	552450	318
	210	460288	552452	320
	220	460299	552452	322
	230	460309	552450	324
	240	460319	552448	326
	250	460330	552446	327
	260	460340	552447	327
	270	460349	552447	327
	280	460359	552446	326
	290	460370	552447	326
	300	460379	552447	325
	310	460390	552447	348
	320	460399	552447	325
	330	460409	552450	324
	340	460419	552450	323
	350	460430	552452	322
	360	460439	552454	321
	370	460449	552454	319
	380	460459	552456	318
	390	460468	552457	317
	400	460478	552458	316
Survey Line	Distance (m)	Easting (m)	Northing (m)	Elevation (m)
CH 17	0	460075	552331	222
	10	460085	552331	227
	20	460095	552331	230
	30	460105	552331	233
	40	460115	552331	238
	50	460125	552330	243
	60	460135	552329	247
	70	460145	552330	250
	80	460155	552329	253
	90	460165	552330	257
	100	460175	552331	260
	110	460185	552331	263
	120	460195	552330	266
	130	460205	552331	270
	140	460215	552332	273
	150	460225	552333	276
	160	460235	552335	278
	170	460245	552336	281
	180	460256	552338	283
	190	460265	552340	285
	200	460274	552344	286
	210	460285	552346	287
	220	460295	552347	288
	230	460305	552346	289
	240	460316	552345	288
	250	460325	552344	288
	260	460335	552345	288
	270	460345	552346	287
	280	460355	552346	286
	290	460365	552347	285
	300	460375	552348	284
	310	460384	552349	283
	320	460395	552350	282
	330	460405	552351	281
	340	460415	552351	279
	350	460425	552351	278
	360	460435	552351	278
	370	460444	552352	276
	380	460454	552351	275
	390	460465	552352	274
	400	460475	552353	273
Survey Line	Distance (m)	Easting (m)	Northing (m)	Elevation (m)
CH 18	0	460098	552226	229
	10	460112	552228	231
	20	460125	552230	233
	30	460138	552232	235
	40	460150	552235	237
	50	460163	552236	239
	60	460175	552239	241
	70	460184	552241	243
	80	460191	552242	246
	90	460198	552243	248
	100	460207	552244	248
	110	460216	552246	249
	120	460225	552247	251
	130	460237	552249	253
	140	460250	552251	256
	150	460260	552253	256
	160	460271	552254	257
	170	460277	552256	258
	180	460282	552257	258
	190	460288	552258	258
	200	460294	552259	258
	210	460305	552258	258
	220	460315	552257	258
	230	460326	552256	257
	240	460337	552258	256
	250	460346	552258	255
	260	460356	552258	253
	270	460368	552258	251
	280	460377	552258	250
	290	460386	552258	250
	300	460395	552258	249
	310	460407	552257	248
	320	460419	552258	246
	330	460432	552258	244
	340	460442	552257	243
	350	460453	552257	242
	360	460464	552257	241
	370	460473	552257	241
	380	460481	552257	240
	390	460486	552257	240
	400	460492	552257	240
Survey Line	Distance (m)	Easting (m)	Northing (m)	Elevation (m)
CH 19	0	460085	552135	205
	10	460091	552135	206
	20	460100	552136	206
	30	460110	552137	207
	40	460120	552139	208
	50	460130	552140	209
	60	460140	552141	210
	70	460149	552141	211
	80	460157	552143	212
	90	460165	552144	213
	100	460175	552147	215
	110	460185	552148	217
	120	460193	552148	219
	130	460203	552149	221
	140	460213	552150	223
	150	460223	552149	225
	160	460234	552150	227
	170	460249	552150	230
	180	460263	552153	231
	190	460274	552154	233
	200	460285	552156	234
	210	460295	552158	236
	220	460307	552156	237
	230	460320	552155	238
	240	460333	552155	238
	250	460345	552153	238
	260	460355	552154	238
	270	460365	552153	237
	280	460374	552153	237
	290	460384	552154	237
	300	460392	552154	237
	310	460401	552154	237
	320	460410	552153	236
	330	460418	552152	236
	340	460427	552152	236
	350	460436	552155	236
	360	460444	552155	236
	370	460452	552155	236
	380	460459	552154	236
	390	460467	552154	236
	400	460476	552155	236
Survey Line	Distance (m)	Easting (m)	Northing (m)	Elevation (m)
CH 20	0	460117	552031	198
	10	460125	552038	199
	20	460130	552034	200
	30	460141	552038	201
	40	460150	552038	203
	50	460159	552036	204
	60	460170	552037	206
	70	460180	552038	208
	80	460189	552036	209
	90	460193	552045	210
	100	460202	552045	212
	110	460210	552041	216
	120	460217	552047	216
	130	460228	552044	220
	140	460236	552047	222
	150	460244	552050	223
	160	460253	552046	226
	170	460265	552046	227
	180	460271	552050	228
	190	460282	552049	229
	200	460293	552052	231
	210	460306	552052	233
	220	460313	552053	233
	230	460322	552054	235
	240	460333	552052	236
	250	460348	552052	237
	260	460360	552056	237
	270	460377	552051	238
	280	460389	552059	238
	290	460398	552061	238
	300	460410	552059	239
	310	460422	552059	239
	320	460432	552059	239
	330	460437	552056	240
	340	460444	552059	240
	350	460453	552052	240
	360	460457	552056	240
	370	460466	552058	240
	380	460475	552061	240
	390	460479	552058	241
	400	460487	552058	241
Survey Line	Distance (m)	Easting (m)	Northing (m)	Elevation (m)
CH 21	0	460095	551937	208
	10	460111	551939	212
	20	460128	551937	216
	30	460146	551932	217
	40	460160	551941	219
	50	460175	551943	222
	60	460188	551943	224
	70	460197	551940	226
	80	460203	551941	226
	90	460209	551947	227
	100	460216	551948	228
	110	460222	551947	230
	120	460230	551940	230
	130	460239	551949	231
	140	460246	551954	232
	150	460253	551948	233
	160	460261	551949	234
	170	460269	551954	235
	180	460278	551953	236
	190	460286	551953	236
	200	460312	551954	237
	210	460305	551954	238
	220	460322	551953	239
	230	460327	551954	240
	240	460337	551957	240
	250	460347	551953	241
	260	460353	551953	241
	270	460364	551953	241
	280	460377	551950	242
	290	460387	551949	242
	300	460394	551950	242
	310	460402	551951	243
	320	460409	551951	243
	330	460415	551947	243
	340	460427	551949	244
	350	460435	551944	245
	360	460443	551945	245
	370	460451	551951	245
	380	460458	551948	245
	390	460466	551949	245
	400	460473	551952	245
Summary of the information from the Survey data
Survey line	Proposed Drilling Location (PDL)	Distance from 0m of survey line (m)	Easting	Northing
CH 1	PDL 1	160	460635	553253
	PDL 2	260	460749	553259
CH 2	PDL 3	50	460530	553149
	PDL 4	230	460716	553162
CH 3	PDL 5	220	460696	553060
CH 4	PDL 6	90	460561	552951
CH 5	PDL 7	90	460566	552859
	PDL 8	280	460767	552858
CH 6	PDL 9	140	460636	552765
CH 7	PDL 10	200	460698	552648
	PDL 11	310	460807	552650
CH 8	PDL 12	130	460624	552561
	PDL 13	210	460707	552555
CH 9	PDL 14	220	460694	552452
CH 10	PDL 15	240	460721	552353
	PDL 16	310	460775	552354
CH 11	PDL 17	170	460651	552252
	PDL 18	290	460758	552249
CH 12	PDL 19	190	460672	552157
	PDL 20	250	460738	552153
	PDL 21	350	460832	552159
CH 13	PDL 22	140	460613	552059
	PDL 23	200	460685	552051
	PDL 24	260	460754	552048
CH 14	PDL 25	130	460607	551951
CH 15	PDL 26	160	460239	552547
	PDL 27	240	460320	552547
CH 16	PDL 28	170	460249	552443
	PDL 29	270	460349	552447
CH 17	PDL 30	190	460265	552340
	PDL 31	330	460405	552351
CH 18	PDL 32	80	460191	552242
	PDL 33	180	460282	552257
	PDL 34	240	460337	552258
CH 19	PDL 35	110	460185	552148
	PDL 36	190	460274	552154
CH 20	PDL 37	160	460253	552046
	PDL 38	240	460333	552052
CH21	PDL 39	220	460322	551953
	PDL 40	300	460394	551950
